# Supplementary material for: Long-term deformation of coastal volcanoes in SE-Asia: linking displacement rates, volcanic activity and flank instabilities
Source: Bull Volcanol. 2025 Dec 13;88(1):4. doi: 10.1007/s00445-025-01915-z (PMC12700928; doi:10.1007/s00445-025-01915-z)
Supplement: Supplementary file 2 — (ZIP 69.6 MB) [file 445_2025_1915_MOESM2_ESM.zip]

Archive with 338 entries (271 files):
- Zorn_SE-Asia_InSAR_SupplementaryData/
- Zorn_SE-Asia_InSAR_SupplementaryData/Anak Krakatau/
- Zorn_SE-Asia_InSAR_SupplementaryData/Anak Krakatau/Coherence/
- Zorn_SE-Asia_InSAR_SupplementaryData/Anak Krakatau/Coherence/KrakatauAT_TempCoherence.tif
- Zorn_SE-Asia_InSAR_SupplementaryData/Anak Krakatau/Coherence/KrakatauDT_TempCoherence.tif
- Zorn_SE-Asia_InSAR_SupplementaryData/Anak Krakatau/Decomposition/
- Zorn_SE-Asia_InSAR_SupplementaryData/Anak Krakatau/Decomposition/Krakatau_PostCollapse_HZ.cpg
- Zorn_SE-Asia_InSAR_SupplementaryData/Anak Krakatau/Decomposition/Krakatau_PostCollapse_HZ.dbf
- Zorn_SE-Asia_InSAR_SupplementaryData/Anak Krakatau/Decomposition/Krakatau_PostCollapse_HZ.prj
- Zorn_SE-Asia_InSAR_SupplementaryData/Anak Krakatau/Decomposition/Krakatau_PostCollapse_HZ.shp
- Zorn_SE-Asia_InSAR_SupplementaryData/Anak Krakatau/Decomposition/Krakatau_PostCollapse_HZ.shx
- Zorn_SE-Asia_InSAR_SupplementaryData/Anak Krakatau/Decomposition/Krakatau_PostCollapse_Up.cpg
- Zorn_SE-Asia_InSAR_SupplementaryData/Anak Krakatau/Decomposition/Krakatau_PostCollapse_Up.dbf
- Zorn_SE-Asia_InSAR_SupplementaryData/Anak Krakatau/Decomposition/Krakatau_PostCollapse_Up.prj
- Zorn_SE-Asia_InSAR_SupplementaryData/Anak Krakatau/Decomposition/Krakatau_PostCollapse_Up.shp
- Zorn_SE-Asia_InSAR_SupplementaryData/Anak Krakatau/Decomposition/Krakatau_PostCollapse_Up.shx
- Zorn_SE-Asia_InSAR_SupplementaryData/Anak Krakatau/LOS-Timeseries/
- Zorn_SE-Asia_InSAR_SupplementaryData/Anak Krakatau/LOS-Timeseries/KrakatauAT_Coh06.dbf
- Zorn_SE-Asia_InSAR_SupplementaryData/Anak Krakatau/LOS-Timeseries/KrakatauAT_Coh06.prj
- Zorn_SE-Asia_InSAR_SupplementaryData/Anak Krakatau/LOS-Timeseries/KrakatauAT_Coh06.shp
- Zorn_SE-Asia_InSAR_SupplementaryData/Anak Krakatau/LOS-Timeseries/KrakatauAT_Coh06.shx
- Zorn_SE-Asia_InSAR_SupplementaryData/Anak Krakatau/LOS-Timeseries/KrakatauDT_Coh06.dbf
- Zorn_SE-Asia_InSAR_SupplementaryData/Anak Krakatau/LOS-Timeseries/KrakatauDT_Coh06.prj
- Zorn_SE-Asia_InSAR_SupplementaryData/Anak Krakatau/LOS-Timeseries/KrakatauDT_Coh06.shp
- Zorn_SE-Asia_InSAR_SupplementaryData/Anak Krakatau/LOS-Timeseries/KrakatauDT_Coh06.shx
- Zorn_SE-Asia_InSAR_SupplementaryData/Awu/
- Zorn_SE-Asia_InSAR_SupplementaryData/Awu/Coherence/
- Zorn_SE-Asia_InSAR_SupplementaryData/Awu/Coherence/AwuDT_TempCoherence.tif
- Zorn_SE-Asia_InSAR_SupplementaryData/Awu/LOS-Timeseries/
- Zorn_SE-Asia_InSAR_SupplementaryData/Awu/LOS-Timeseries/AwuDT.dbf
- Zorn_SE-Asia_InSAR_SupplementaryData/Awu/LOS-Timeseries/AwuDT.prj
- Zorn_SE-Asia_InSAR_SupplementaryData/Awu/LOS-Timeseries/AwuDT.shp
- Zorn_SE-Asia_InSAR_SupplementaryData/Awu/LOS-Timeseries/AwuDT.shx
- Zorn_SE-Asia_InSAR_SupplementaryData/Bam/
- Zorn_SE-Asia_InSAR_SupplementaryData/Bam/Coherence/
- Zorn_SE-Asia_InSAR_SupplementaryData/Bam/Coherence/BamDT_TempCoherence.tif
- Zorn_SE-Asia_InSAR_SupplementaryData/Bam/LOS-Timeseries/
- Zorn_SE-Asia_InSAR_SupplementaryData/Bam/LOS-Timeseries/BamDT.dbf
- Zorn_SE-Asia_InSAR_SupplementaryData/Bam/LOS-Timeseries/BamDT.prj
- Zorn_SE-Asia_InSAR_SupplementaryData/Bam/LOS-Timeseries/BamDT.shp
- Zorn_SE-Asia_InSAR_SupplementaryData/Bam/LOS-Timeseries/BamDT.shx
- Zorn_SE-Asia_InSAR_SupplementaryData/BandaApi/
- Zorn_SE-Asia_InSAR_SupplementaryData/BandaApi/Coherence/
- Zorn_SE-Asia_InSAR_SupplementaryData/BandaApi/Coherence/BandaApiDT_TempCoherence.tif
- Zorn_SE-Asia_InSAR_SupplementaryData/BandaApi/LOS-Timeseries/
- Zorn_SE-Asia_InSAR_SupplementaryData/BandaApi/LOS-Timeseries/BandaApiDT.dbf
- Zorn_SE-Asia_InSAR_SupplementaryData/BandaApi/LOS-Timeseries/BandaApiDT.prj
- Zorn_SE-Asia_InSAR_SupplementaryData/BandaApi/LOS-Timeseries/BandaApiDT.shp
- Zorn_SE-Asia_InSAR_SupplementaryData/BandaApi/LOS-Timeseries/BandaApiDT.shx
- Zorn_SE-Asia_InSAR_SupplementaryData/BatuTara/
- Zorn_SE-Asia_InSAR_SupplementaryData/BatuTara/Coherence/
- Zorn_SE-Asia_InSAR_SupplementaryData/BatuTara/Coherence/BatuTaraAT_TempCoherence.tif
- Zorn_SE-Asia_InSAR_SupplementaryData/BatuTara/LOS-Timeseries/
- Zorn_SE-Asia_InSAR_SupplementaryData/BatuTara/LOS-Timeseries/BatuTaraAT.dbf
- Zorn_SE-Asia_InSAR_SupplementaryData/BatuTara/LOS-Timeseries/BatuTaraAT.prj
- Zorn_SE-Asia_InSAR_SupplementaryData/BatuTara/LOS-Timeseries/BatuTaraAT.shp
- Zorn_SE-Asia_InSAR_SupplementaryData/BatuTara/LOS-Timeseries/BatuTaraAT.shx
- Zorn_SE-Asia_InSAR_SupplementaryData/Data overview.csv
- Zorn_SE-Asia_InSAR_SupplementaryData/Gamalama/
- Zorn_SE-Asia_InSAR_SupplementaryData/Gamalama/Coherence/
- Zorn_SE-Asia_InSAR_SupplementaryData/Gamalama/Coherence/GamalamaDT_TempCoherence.tif
- Zorn_SE-Asia_InSAR_SupplementaryData/Gamalama/LOS-Timeseries/
- Zorn_SE-Asia_InSAR_SupplementaryData/Gamalama/LOS-Timeseries/GamalamaDT.dbf
- Zorn_SE-Asia_InSAR_SupplementaryData/Gamalama/LOS-Timeseries/GamalamaDT.prj
- Zorn_SE-Asia_InSAR_SupplementaryData/Gamalama/LOS-Timeseries/GamalamaDT.shp
- Zorn_SE-Asia_InSAR_SupplementaryData/Gamalama/LOS-Timeseries/GamalamaDT.shx
- Zorn_SE-Asia_InSAR_SupplementaryData/Iliwerung/
- Zorn_SE-Asia_InSAR_SupplementaryData/Iliwerung/Coherence/
- Zorn_SE-Asia_InSAR_SupplementaryData/Iliwerung/Coherence/IliwerungAT_TempCoherence.tif
- Zorn_SE-Asia_InSAR_SupplementaryData/Iliwerung/Coherence/IliwerungDT_TempCoherence.tif
- Zorn_SE-Asia_InSAR_SupplementaryData/Iliwerung/Decomposition/
- Zorn_SE-Asia_InSAR_SupplementaryData/Iliwerung/Decomposition/Iliwerung_HZ.cpg
- Zorn_SE-Asia_InSAR_SupplementaryData/Iliwerung/Decomposition/Iliwerung_HZ.dbf
- Zorn_SE-Asia_InSAR_SupplementaryData/Iliwerung/Decomposition/Iliwerung_HZ.prj
- Zorn_SE-Asia_InSAR_SupplementaryData/Iliwerung/Decomposition/Iliwerung_HZ.shp
- Zorn_SE-Asia_InSAR_SupplementaryData/Iliwerung/Decomposition/Iliwerung_HZ.shx
- Zorn_SE-Asia_InSAR_SupplementaryData/Iliwerung/Decomposition/Iliwerung_Up.cpg
- Zorn_SE-Asia_InSAR_SupplementaryData/Iliwerung/Decomposition/Iliwerung_Up.dbf
- Zorn_SE-Asia_InSAR_SupplementaryData/Iliwerung/Decomposition/Iliwerung_Up.prj
- Zorn_SE-Asia_InSAR_SupplementaryData/Iliwerung/Decomposition/Iliwerung_Up.shp
- Zorn_SE-Asia_InSAR_SupplementaryData/Iliwerung/Decomposition/Iliwerung_Up.shx
- Zorn_SE-Asia_InSAR_SupplementaryData/Iliwerung/LOS-Timeseries/
- Zorn_SE-Asia_InSAR_SupplementaryData/Iliwerung/LOS-Timeseries/IliwerungAT.dbf
- Zorn_SE-Asia_InSAR_SupplementaryData/Iliwerung/LOS-Timeseries/IliwerungAT.prj
- Zorn_SE-Asia_InSAR_SupplementaryData/Iliwerung/LOS-Timeseries/IliwerungAT.shp
- Zorn_SE-Asia_InSAR_SupplementaryData/Iliwerung/LOS-Timeseries/IliwerungAT.shx
- Zorn_SE-Asia_InSAR_SupplementaryData/Iliwerung/LOS-Timeseries/IliwerungDT.dbf
- Zorn_SE-Asia_InSAR_SupplementaryData/Iliwerung/LOS-Timeseries/IliwerungDT.prj
- Zorn_SE-Asia_InSAR_SupplementaryData/Iliwerung/LOS-Timeseries/IliwerungDT.shp
- Zorn_SE-Asia_InSAR_SupplementaryData/Iliwerung/LOS-Timeseries/IliwerungDT.shx
- Zorn_SE-Asia_InSAR_SupplementaryData/Iya/
- Zorn_SE-Asia_InSAR_SupplementaryData/Iya/Coherence/
- Zorn_SE-Asia_InSAR_SupplementaryData/Iya/Coherence/IyaDT_TempCoherence.tif
- Zorn_SE-Asia_InSAR_SupplementaryData/Iya/LOS-Timeseries/
- Zorn_SE-Asia_InSAR_SupplementaryData/Iya/LOS-Timeseries/IyaDT.dbf
- Zorn_SE-Asia_InSAR_SupplementaryData/Iya/LOS-Timeseries/IyaDT.prj
- Zorn_SE-Asia_InSAR_SupplementaryData/Iya/LOS-Timeseries/IyaDT.shp
- Zorn_SE-Asia_InSAR_SupplementaryData/Iya/LOS-Timeseries/IyaDT.shx
- Zorn_SE-Asia_InSAR_SupplementaryData/Kadovar/
- Zorn_SE-Asia_InSAR_SupplementaryData/Kadovar/Coherence/
- Zorn_SE-Asia_InSAR_SupplementaryData/Kadovar/Coherence/KadovarDT_TempCoherence_IntA_201801_201806.tif
- Zorn_SE-Asia_InSAR_SupplementaryData/Kadovar/Coherence/KadovarDT_TempCoherence_IntB_201806_202006.tif
- Zorn_SE-Asia_InSAR_SupplementaryData/Kadovar/Coherence/KadovarDT_TempCoherence_IntC_202006_202206.tif
- Zorn_SE-Asia_InSAR_SupplementaryData/Kadovar/Coherence/KadovarDT_TempCoherence_IntD_202205_202408.tif
- Zorn_SE-Asia_InSAR_SupplementaryData/Kadovar/LOS-Timeseries/
- Zorn_SE-Asia_InSAR_SupplementaryData/Kadovar/LOS-Timeseries/KadovarDT_IntA_201801_201806_Coh060.dbf
- Zorn_SE-Asia_InSAR_SupplementaryData/Kadovar/LOS-Timeseries/KadovarDT_IntA_201801_201806_Coh060.prj
- Zorn_SE-Asia_InSAR_SupplementaryData/Kadovar/LOS-Timeseries/KadovarDT_IntA_201801_201806_Coh060.shp
- Zorn_SE-Asia_InSAR_SupplementaryData/Kadovar/LOS-Timeseries/KadovarDT_IntA_201801_201806_Coh060.shx
- Zorn_SE-Asia_InSAR_SupplementaryData/Kadovar/LOS-Timeseries/KadovarDT_IntB_201806_202006_Coh060.dbf
- Zorn_SE-Asia_InSAR_SupplementaryData/Kadovar/LOS-Timeseries/KadovarDT_IntB_201806_202006_Coh060.prj
- Zorn_SE-Asia_InSAR_SupplementaryData/Kadovar/LOS-Timeseries/KadovarDT_IntB_201806_202006_Coh060.shp
- Zorn_SE-Asia_InSAR_SupplementaryData/Kadovar/LOS-Timeseries/KadovarDT_IntB_201806_202006_Coh060.shx
- Zorn_SE-Asia_InSAR_SupplementaryData/Kadovar/LOS-Timeseries/KadovarDT_IntC_202006_202206_Coh060.dbf
- Zorn_SE-Asia_InSAR_SupplementaryData/Kadovar/LOS-Timeseries/KadovarDT_IntC_202006_202206_Coh060.prj
- Zorn_SE-Asia_InSAR_SupplementaryData/Kadovar/LOS-Timeseries/KadovarDT_IntC_202006_202206_Coh060.shp
- Zorn_SE-Asia_InSAR_SupplementaryData/Kadovar/LOS-Timeseries/KadovarDT_IntC_202006_202206_Coh060.shx
- Zorn_SE-Asia_InSAR_SupplementaryData/Kadovar/LOS-Timeseries/KadovarDT_IntD_202205_202408_Coh060.dbf
- Zorn_SE-Asia_InSAR_SupplementaryData/Kadovar/LOS-Timeseries/KadovarDT_IntD_202205_202408_Coh060.prj
- Zorn_SE-Asia_InSAR_SupplementaryData/Kadovar/LOS-Timeseries/KadovarDT_IntD_202205_202408_Coh060.shp
- Zorn_SE-Asia_InSAR_SupplementaryData/Kadovar/LOS-Timeseries/KadovarDT_IntD_202205_202408_Coh060.shx
- Zorn_SE-Asia_InSAR_SupplementaryData/Karangetang/
- Zorn_SE-Asia_InSAR_SupplementaryData/Karangetang/Coherence/
- Zorn_SE-Asia_InSAR_SupplementaryData/Karangetang/Coherence/KarangetangDT_TempCoherence.tif
- Zorn_SE-Asia_InSAR_SupplementaryData/Karangetang/LOS-Timeseries/
- Zorn_SE-Asia_InSAR_SupplementaryData/Karangetang/LOS-Timeseries/KarangetangDT.dbf
- Zorn_SE-Asia_InSAR_SupplementaryData/Karangetang/LOS-Timeseries/KarangetangDT.prj
- Zorn_SE-Asia_InSAR_SupplementaryData/Karangetang/LOS-Timeseries/KarangetangDT.shp
- Zorn_SE-Asia_InSAR_SupplementaryData/Karangetang/LOS-Timeseries/KarangetangDT.shx
- Zorn_SE-Asia_InSAR_SupplementaryData/Langila/
- Zorn_SE-Asia_InSAR_SupplementaryData/Langila/Coherence/
- Zorn_SE-Asia_InSAR_SupplementaryData/Langila/Coherence/LangilaAT_TempCoherence.tif
- Zorn_SE-Asia_InSAR_SupplementaryData/Langila/Coherence/LangilaDT_TempCoherence.tif
- Zorn_SE-Asia_InSAR_SupplementaryData/Langila/Decomposition/
- Zorn_SE-Asia_InSAR_SupplementaryData/Langila/Decomposition/Langila_HZ_Int1_Before.cpg
- Zorn_SE-Asia_InSAR_SupplementaryData/Langila/Decomposition/Langila_HZ_Int1_Before.dbf
- Zorn_SE-Asia_InSAR_SupplementaryData/Langila/Decomposition/Langila_HZ_Int1_Before.prj
- Zorn_SE-Asia_InSAR_SupplementaryData/Langila/Decomposition/Langila_HZ_Int1_Before.shp
- Zorn_SE-Asia_InSAR_SupplementaryData/Langila/Decomposition/Langila_HZ_Int1_Before.shx
- Zorn_SE-Asia_InSAR_SupplementaryData/Langila/Decomposition/Langila_HZ_Int2_During.cpg
- Zorn_SE-Asia_InSAR_SupplementaryData/Langila/Decomposition/Langila_HZ_Int2_During.dbf
- Zorn_SE-Asia_InSAR_SupplementaryData/Langila/Decomposition/Langila_HZ_Int2_During.prj
- Zorn_SE-Asia_InSAR_SupplementaryData/Langila/Decomposition/Langila_HZ_Int2_During.shp
- Zorn_SE-Asia_InSAR_SupplementaryData/Langila/Decomposition/Langila_HZ_Int2_During.shx
- Zorn_SE-Asia_InSAR_SupplementaryData/Langila/Decomposition/Langila_HZ_Int3_After.cpg
- Zorn_SE-Asia_InSAR_SupplementaryData/Langila/Decomposition/Langila_HZ_Int3_After.dbf
- Zorn_SE-Asia_InSAR_SupplementaryData/Langila/Decomposition/Langila_HZ_Int3_After.prj
- Zorn_SE-Asia_InSAR_SupplementaryData/Langila/Decomposition/Langila_HZ_Int3_After.shp
- Zorn_SE-Asia_InSAR_SupplementaryData/Langila/Decomposition/Langila_HZ_Int3_After.shx
- Zorn_SE-Asia_InSAR_SupplementaryData/Langila/Decomposition/Langila_Up_Int1_Before.cpg
- Zorn_SE-Asia_InSAR_SupplementaryData/Langila/Decomposition/Langila_Up_Int1_Before.dbf
- Zorn_SE-Asia_InSAR_SupplementaryData/Langila/Decomposition/Langila_Up_Int1_Before.prj
- Zorn_SE-Asia_InSAR_SupplementaryData/Langila/Decomposition/Langila_Up_Int1_Before.shp
- Zorn_SE-Asia_InSAR_SupplementaryData/Langila/Decomposition/Langila_Up_Int1_Before.shx
- Zorn_SE-Asia_InSAR_SupplementaryData/Langila/Decomposition/Langila_Up_Int2_During.cpg
- Zorn_SE-Asia_InSAR_SupplementaryData/Langila/Decomposition/Langila_Up_Int2_During.dbf
- Zorn_SE-Asia_InSAR_SupplementaryData/Langila/Decomposition/Langila_Up_Int2_During.prj
- Zorn_SE-Asia_InSAR_SupplementaryData/Langila/Decomposition/Langila_Up_Int2_During.shp
- Zorn_SE-Asia_InSAR_SupplementaryData/Langila/Decomposition/Langila_Up_Int2_During.shx
- Zorn_SE-Asia_InSAR_SupplementaryData/Langila/Decomposition/Langila_Up_Int3_After.cpg
- Zorn_SE-Asia_InSAR_SupplementaryData/Langila/Decomposition/Langila_Up_Int3_After.dbf
- Zorn_SE-Asia_InSAR_SupplementaryData/Langila/Decomposition/Langila_Up_Int3_After.prj
- Zorn_SE-Asia_InSAR_SupplementaryData/Langila/Decomposition/Langila_Up_Int3_After.shp
- Zorn_SE-Asia_InSAR_SupplementaryData/Langila/Decomposition/Langila_Up_Int3_After.shx
- Zorn_SE-Asia_InSAR_SupplementaryData/Langila/LOS-Timeseries/
- Zorn_SE-Asia_InSAR_SupplementaryData/Langila/LOS-Timeseries/LangilaAT.dbf
- Zorn_SE-Asia_InSAR_SupplementaryData/Langila/LOS-Timeseries/LangilaAT.prj
- Zorn_SE-Asia_InSAR_SupplementaryData/Langila/LOS-Timeseries/LangilaAT.shp
- Zorn_SE-Asia_InSAR_SupplementaryData/Langila/LOS-Timeseries/LangilaAT.shx
- Zorn_SE-Asia_InSAR_SupplementaryData/Langila/LOS-Timeseries/LangilaDT.dbf
- Zorn_SE-Asia_InSAR_SupplementaryData/Langila/LOS-Timeseries/LangilaDT.prj
- Zorn_SE-Asia_InSAR_SupplementaryData/Langila/LOS-Timeseries/LangilaDT.shp
- Zorn_SE-Asia_InSAR_SupplementaryData/Langila/LOS-Timeseries/LangilaDT.shx
- Zorn_SE-Asia_InSAR_SupplementaryData/Lewotobi/
- Zorn_SE-Asia_InSAR_SupplementaryData/Lewotobi/Coherence/
- Zorn_SE-Asia_InSAR_SupplementaryData/Lewotobi/Coherence/LewotobiAT_TempCoherence.tif
- Zorn_SE-Asia_InSAR_SupplementaryData/Lewotobi/Coherence/LewotobiDT_TempCoherence.tif
- Zorn_SE-Asia_InSAR_SupplementaryData/Lewotobi/Decomposition/
- Zorn_SE-Asia_InSAR_SupplementaryData/Lewotobi/Decomposition/Lewotobi_HZ.cpg
- Zorn_SE-Asia_InSAR_SupplementaryData/Lewotobi/Decomposition/Lewotobi_HZ.dbf
- Zorn_SE-Asia_InSAR_SupplementaryData/Lewotobi/Decomposition/Lewotobi_HZ.prj
- Zorn_SE-Asia_InSAR_SupplementaryData/Lewotobi/Decomposition/Lewotobi_HZ.shp
- Zorn_SE-Asia_InSAR_SupplementaryData/Lewotobi/Decomposition/Lewotobi_HZ.shx
- Zorn_SE-Asia_InSAR_SupplementaryData/Lewotobi/Decomposition/Lewotobi_Up.cpg
- Zorn_SE-Asia_InSAR_SupplementaryData/Lewotobi/Decomposition/Lewotobi_Up.dbf
- Zorn_SE-Asia_InSAR_SupplementaryData/Lewotobi/Decomposition/Lewotobi_Up.prj
- Zorn_SE-Asia_InSAR_SupplementaryData/Lewotobi/Decomposition/Lewotobi_Up.shp
- Zorn_SE-Asia_InSAR_SupplementaryData/Lewotobi/Decomposition/Lewotobi_Up.shx
- Zorn_SE-Asia_InSAR_SupplementaryData/Lewotobi/LOS-Timeseries/
- Zorn_SE-Asia_InSAR_SupplementaryData/Lewotobi/LOS-Timeseries/LewotobiAT.dbf
- Zorn_SE-Asia_InSAR_SupplementaryData/Lewotobi/LOS-Timeseries/LewotobiAT.prj
- Zorn_SE-Asia_InSAR_SupplementaryData/Lewotobi/LOS-Timeseries/LewotobiAT.shp
- Zorn_SE-Asia_InSAR_SupplementaryData/Lewotobi/LOS-Timeseries/LewotobiAT.shx
- Zorn_SE-Asia_InSAR_SupplementaryData/Lewotobi/LOS-Timeseries/LewotobiDT.dbf
- Zorn_SE-Asia_InSAR_SupplementaryData/Lewotobi/LOS-Timeseries/LewotobiDT.prj
- Zorn_SE-Asia_InSAR_SupplementaryData/Lewotobi/LOS-Timeseries/LewotobiDT.shp
- Zorn_SE-Asia_InSAR_SupplementaryData/Lewotobi/LOS-Timeseries/LewotobiDT.shx
- Zorn_SE-Asia_InSAR_SupplementaryData/Manam/
- Zorn_SE-Asia_InSAR_SupplementaryData/Manam/Coherence/
- Zorn_SE-Asia_InSAR_SupplementaryData/Manam/Coherence/ManamDT_TempCoherence_201703_202406.tif
- Zorn_SE-Asia_InSAR_SupplementaryData/Manam/LOS-Timeseries/
- Zorn_SE-Asia_InSAR_SupplementaryData/Manam/LOS-Timeseries/ManamDT_201703_202406.dbf
- Zorn_SE-Asia_InSAR_SupplementaryData/Manam/LOS-Timeseries/ManamDT_201703_202406.prj
- Zorn_SE-Asia_InSAR_SupplementaryData/Manam/LOS-Timeseries/ManamDT_201703_202406.shp
- Zorn_SE-Asia_InSAR_SupplementaryData/Manam/LOS-Timeseries/ManamDT_201703_202406.shx
- Zorn_SE-Asia_InSAR_SupplementaryData/Nila/
- Zorn_SE-Asia_InSAR_SupplementaryData/Nila/Coherence/
- Zorn_SE-Asia_InSAR_SupplementaryData/Nila/Coherence/NilaDT_TempCoherence.tif
- Zorn_SE-Asia_InSAR_SupplementaryData/Nila/LOS-Timeseries/
- Zorn_SE-Asia_InSAR_SupplementaryData/Nila/LOS-Timeseries/NilaDT_Coh060.dbf
- Zorn_SE-Asia_InSAR_SupplementaryData/Nila/LOS-Timeseries/NilaDT_Coh060.prj
- Zorn_SE-Asia_InSAR_SupplementaryData/Nila/LOS-Timeseries/NilaDT_Coh060.shp
- Zorn_SE-Asia_InSAR_SupplementaryData/Nila/LOS-Timeseries/NilaDT_Coh060.shx
- Zorn_SE-Asia_InSAR_SupplementaryData/Ruang/
- Zorn_SE-Asia_InSAR_SupplementaryData/Ruang/Coherence/
- Zorn_SE-Asia_InSAR_SupplementaryData/Ruang/Coherence/RuangDT_TempCoherence_201701_202404.tif
- Zorn_SE-Asia_InSAR_SupplementaryData/Ruang/Coherence/RuangDT_TempCoherence_202404_202501.tif
- Zorn_SE-Asia_InSAR_SupplementaryData/Ruang/LOS-Timeseries/
- Zorn_SE-Asia_InSAR_SupplementaryData/Ruang/LOS-Timeseries/RuangDT_201701_202404_Coh060.dbf
- Zorn_SE-Asia_InSAR_SupplementaryData/Ruang/LOS-Timeseries/RuangDT_201701_202404_Coh060.prj
- Zorn_SE-Asia_InSAR_SupplementaryData/Ruang/LOS-Timeseries/RuangDT_201701_202404_Coh060.shp
- Zorn_SE-Asia_InSAR_SupplementaryData/Ruang/LOS-Timeseries/RuangDT_201701_202404_Coh060.shx
- Zorn_SE-Asia_InSAR_SupplementaryData/Ruang/LOS-Timeseries/RuangDT_202404_202501.dbf
- Zorn_SE-Asia_InSAR_SupplementaryData/Ruang/LOS-Timeseries/RuangDT_202404_202501.prj
- Zorn_SE-Asia_InSAR_SupplementaryData/Ruang/LOS-Timeseries/RuangDT_202404_202501.shp
- Zorn_SE-Asia_InSAR_SupplementaryData/Ruang/LOS-Timeseries/RuangDT_202404_202501.shx
- Zorn_SE-Asia_InSAR_SupplementaryData/SangeangApi/
- Zorn_SE-Asia_InSAR_SupplementaryData/SangeangApi/Coherence/
- Zorn_SE-Asia_InSAR_SupplementaryData/SangeangApi/Coherence/SangeangApiDT_TempCoherence.tif
- Zorn_SE-Asia_InSAR_SupplementaryData/SangeangApi/LOS-Timeseries/
- Zorn_SE-Asia_InSAR_SupplementaryData/SangeangApi/LOS-Timeseries/SangeangApiDT.dbf
- Zorn_SE-Asia_InSAR_SupplementaryData/SangeangApi/LOS-Timeseries/SangeangApiDT.prj
- Zorn_SE-Asia_InSAR_SupplementaryData/SangeangApi/LOS-Timeseries/SangeangApiDT.shp
- Zorn_SE-Asia_InSAR_SupplementaryData/SangeangApi/LOS-Timeseries/SangeangApiDT.shx
- Zorn_SE-Asia_InSAR_SupplementaryData/Serua/
- Zorn_SE-Asia_InSAR_SupplementaryData/Serua/Coherence/
- Zorn_SE-Asia_InSAR_SupplementaryData/Serua/Coherence/SeruaDT_TempCoherence.tif
- Zorn_SE-Asia_InSAR_SupplementaryData/Serua/LOS-Timeseries/
- Zorn_SE-Asia_InSAR_SupplementaryData/Serua/LOS-Timeseries/SeruaDT_Coh060.dbf
- Zorn_SE-Asia_InSAR_SupplementaryData/Serua/LOS-Timeseries/SeruaDT_Coh060.prj
- Zorn_SE-Asia_InSAR_SupplementaryData/Serua/LOS-Timeseries/SeruaDT_Coh060.shp
- Zorn_SE-Asia_InSAR_SupplementaryData/Serua/LOS-Timeseries/SeruaDT_Coh060.shx
- Zorn_SE-Asia_InSAR_SupplementaryData/Sirung/
- Zorn_SE-Asia_InSAR_SupplementaryData/Sirung/Coherence/
- Zorn_SE-Asia_InSAR_SupplementaryData/Sirung/Coherence/SirungAT_TempCoherence.tif
- Zorn_SE-Asia_InSAR_SupplementaryData/Sirung/Coherence/SirungDT_TempCoherence.tif
- Zorn_SE-Asia_InSAR_SupplementaryData/Sirung/Decomposition/
- Zorn_SE-Asia_InSAR_SupplementaryData/Sirung/Decomposition/Sirung_HZ.cpg
- Zorn_SE-Asia_InSAR_SupplementaryData/Sirung/Decomposition/Sirung_HZ.dbf
- Zorn_SE-Asia_InSAR_SupplementaryData/Sirung/Decomposition/Sirung_HZ.prj
- Zorn_SE-Asia_InSAR_SupplementaryData/Sirung/Decomposition/Sirung_HZ.shp
- Zorn_SE-Asia_InSAR_SupplementaryData/Sirung/Decomposition/Sirung_HZ.shx
- Zorn_SE-Asia_InSAR_SupplementaryData/Sirung/Decomposition/Sirung_Up.cpg
- Zorn_SE-Asia_InSAR_SupplementaryData/Sirung/Decomposition/Sirung_Up.dbf
- Zorn_SE-Asia_InSAR_SupplementaryData/Sirung/Decomposition/Sirung_Up.prj
- Zorn_SE-Asia_InSAR_SupplementaryData/Sirung/Decomposition/Sirung_Up.shp
- Zorn_SE-Asia_InSAR_SupplementaryData/Sirung/Decomposition/Sirung_Up.shx
- Zorn_SE-Asia_InSAR_SupplementaryData/Sirung/LOS-Timeseries/
- Zorn_SE-Asia_InSAR_SupplementaryData/Sirung/LOS-Timeseries/SirungAT.dbf
- Zorn_SE-Asia_InSAR_SupplementaryData/Sirung/LOS-Timeseries/SirungAT.prj
- Zorn_SE-Asia_InSAR_SupplementaryData/Sirung/LOS-Timeseries/SirungAT.shp
- Zorn_SE-Asia_InSAR_SupplementaryData/Sirung/LOS-Timeseries/SirungAT.shx
- Zorn_SE-Asia_InSAR_SupplementaryData/Sirung/LOS-Timeseries/SirungDT.dbf
- Zorn_SE-Asia_InSAR_SupplementaryData/Sirung/LOS-Timeseries/SirungDT.prj
- Zorn_SE-Asia_InSAR_SupplementaryData/Sirung/LOS-Timeseries/SirungDT.shp
- Zorn_SE-Asia_InSAR_SupplementaryData/Sirung/LOS-Timeseries/SirungDT.shx
- Zorn_SE-Asia_InSAR_SupplementaryData/Ulawun/
- Zorn_SE-Asia_InSAR_SupplementaryData/Ulawun/Coherence/
- Zorn_SE-Asia_InSAR_SupplementaryData/Ulawun/Coherence/UlawunAT_TempCoherence_IntA.tif
- Zorn_SE-Asia_InSAR_SupplementaryData/Ulawun/Coherence/UlawunAT_TempCoherence_IntB.tif
- Zorn_SE-Asia_InSAR_SupplementaryData/Ulawun/Coherence/UlawunAT_TempCoherence_IntC.tif
- Zorn_SE-Asia_InSAR_SupplementaryData/Ulawun/Coherence/UlawunDT_TempCoherence_IntA.tif
- Zorn_SE-Asia_InSAR_SupplementaryData/Ulawun/Coherence/UlawunDT_TempCoherence_IntB.tif
- Zorn_SE-Asia_InSAR_SupplementaryData/Ulawun/Coherence/UlawunDT_TempCoherence_IntC.tif
- Zorn_SE-Asia_InSAR_SupplementaryData/Ulawun/Decomposition/
- Zorn_SE-Asia_InSAR_SupplementaryData/Ulawun/Decomposition/Ulawun_HZ_IntA_Before.cpg
- Zorn_SE-Asia_InSAR_SupplementaryData/Ulawun/Decomposition/Ulawun_HZ_IntA_Before.dbf
- Zorn_SE-Asia_InSAR_SupplementaryData/Ulawun/Decomposition/Ulawun_HZ_IntA_Before.prj
- Zorn_SE-Asia_InSAR_SupplementaryData/Ulawun/Decomposition/Ulawun_HZ_IntA_Before.shp
- Zorn_SE-Asia_InSAR_SupplementaryData/Ulawun/Decomposition/Ulawun_HZ_IntA_Before.shx
- Zorn_SE-Asia_InSAR_SupplementaryData/Ulawun/Decomposition/Ulawun_HZ_IntB_After1.cpg
- Zorn_SE-Asia_InSAR_SupplementaryData/Ulawun/Decomposition/Ulawun_HZ_IntB_After1.dbf
- Zorn_SE-Asia_InSAR_SupplementaryData/Ulawun/Decomposition/Ulawun_HZ_IntB_After1.prj
- Zorn_SE-Asia_InSAR_SupplementaryData/Ulawun/Decomposition/Ulawun_HZ_IntB_After1.shp
- Zorn_SE-Asia_InSAR_SupplementaryData/Ulawun/Decomposition/Ulawun_HZ_IntB_After1.shx
- Zorn_SE-Asia_InSAR_SupplementaryData/Ulawun/Decomposition/Ulawun_HZ_IntC_After2.cpg
- Zorn_SE-Asia_InSAR_SupplementaryData/Ulawun/Decomposition/Ulawun_HZ_IntC_After2.dbf
- Zorn_SE-Asia_InSAR_SupplementaryData/Ulawun/Decomposition/Ulawun_HZ_IntC_After2.prj
- Zorn_SE-Asia_InSAR_SupplementaryData/Ulawun/Decomposition/Ulawun_HZ_IntC_After2.shp
- Zorn_SE-Asia_InSAR_SupplementaryData/Ulawun/Decomposition/Ulawun_HZ_IntC_After2.shx
- Zorn_SE-Asia_InSAR_SupplementaryData/Ulawun/Decomposition/Ulawun_Up_IntA_Before.cpg
- Zorn_SE-Asia_InSAR_SupplementaryData/Ulawun/Decomposition/Ulawun_Up_IntA_Before.dbf
- Zorn_SE-Asia_InSAR_SupplementaryData/Ulawun/Decomposition/Ulawun_Up_IntA_Before.prj
- Zorn_SE-Asia_InSAR_SupplementaryData/Ulawun/Decomposition/Ulawun_Up_IntA_Before.shp
- Zorn_SE-Asia_InSAR_SupplementaryData/Ulawun/Decomposition/Ulawun_Up_IntA_Before.shx
- Zorn_SE-Asia_InSAR_SupplementaryData/Ulawun/Decomposition/Ulawun_Up_IntB_After1.cpg
- Zorn_SE-Asia_InSAR_SupplementaryData/Ulawun/Decomposition/Ulawun_Up_IntB_After1.dbf
- Zorn_SE-Asia_InSAR_SupplementaryData/Ulawun/Decomposition/Ulawun_Up_IntB_After1.prj
- Zorn_SE-Asia_InSAR_SupplementaryData/Ulawun/Decomposition/Ulawun_Up_IntB_After1.shp
- Zorn_SE-Asia_InSAR_SupplementaryData/Ulawun/Decomposition/Ulawun_Up_IntB_After1.shx
[truncated: 38 more entries]
