# Supplementary material for: Long-term deformation of coastal volcanoes in SE-Asia: linking displacement rates, volcanic activity and flank instabilities
Source: Bull Volcanol. 2025 Dec 13;88(1):4. doi: 10.1007/s00445-025-01915-z (PMC12700928; doi:10.1007/s00445-025-01915-z)
Supplement: Supplementary file 2 — (ZIP 69.6 MB) [file 445_2025_1915_MOESM2_ESM.zip › Zorn_SE-Asia_InSAR_SupplementaryData/Data overview.csv]

Volcano	LOS-Orbit	Dates	Location Timeseries	Latitude Timeseries	Longitude Timeseries	Latitude Reference	LongitudeReference	Temporal coherence threshold	Notes
Anak Krakatau	Ascending	May 2021 – Aug 2024	Southwest / new lava flows	-6.103363037	105.4180145	-6.09053	105.42358	0.6
Anak Krakatau	Descending	May 2021 – Aug 2024	Southwest / new lava flows	-6.10336	105.41876	-6.09053	105.42358	0.6
Awu	Descending	Jan 2020 – Aug 2024	Inner crater	3.681003332	125.4557343	3.69271	125.46789	0.75
Bam	Descending	Jan 2017 – Jul 2024	Summit / crater rim	-3.614905357	144.8193054	-3.6165	144.81708	0.75
Banda Api	Descending	Mar 2017 – Aug 2024	Northern lava flow	-4.51556	129.87984	-4.53291	129.87706	0.75
Banda Api	Descending	Mar 2017 – Aug 2024	Southern lava flow	-4.53056	129.87764	-4.53291	129.87706	0.75
BatuTara	Ascending	Mar 2017 – Aug 2024	Summit / crater rim	-7.788997173	123.5883484	-7.78822	123.59415	0.75
Gamalama	Descending	Mar 2017 – Aug 2024	Summit / crater rim	0.809543788	127.3317947	0.83239	127.36578	0.75
Iliwerung	Ascending	Jan 2017 – Mar 2024	Summit / inner crater	-8.532142639	123.5727081	-8.54899	123.57496	0.75
Iliwerung	Descending	Jan 2017 – Jul 2024	Summit / crater rim	-8.532349586	123.5756454	-8.54899	123.57496	0.75
Iya	Descending	Jan 2017 – Nov 2024	Summit / crater rim	-8.893960953	121.6382446	-8.90239	121.64909	0.75
Kadovar	Descending	Jan 2018 – Jun 2018	Southern flank	-3.61334	144.59007	-3.60024	144.58667	0.6	Interval A
Kadovar	Descending	Jun 2018 – Jun 2020	Southern flank	-3.61334	144.59007	-3.60024	144.58667	0.6	Interval B
Kadovar	Descending	Jun 2020 – Jun 2022	Southern flank	-3.612128019	144.5898743	-3.60024	144.58667	0.6	Interval C
Kadovar	Descending	Jun 2022 – Aug 2024	Southern flank	-3.6124711	144.5896384	-3.60024	144.58667	0.6	Interval D
Karangetang	Descending	Jan 2017 – Jun 2024	Western flank	2.778265238	125.4023514	2.76422	125.38775	0.75
Langila	Ascending	Jan 2016 – Aug 2024	Northern lava flow	-5.525545597	148.4175568	-5.49586	148.42252	0.75	Intervals A-C
Langila	Descending	Nov 2015 – Jul 2024	Northern lava flow	-5.527413845	148.417923	-5.49586	148.42252	0.75	Intervals A-C
Lewotobi	Ascending	Jan 2017 – Nov 2024	Laki Laki summit	-8.53699	122.76647	-8.51392	122.78708	0.75
Lewotobi	Ascending	Jan 2017 – Nov 2024	Perempuam summit	-8.5518	122.78025	-8.51392	122.78708	0.75
Lewotobi	Descending	Jan 2017 – Nov 2024	Laki Laki summit	-8.53713	122.76709	-8.51392	122.78708	0.75
Lewotobi	Descending	Jan 2017 – Nov 2024	Perempuam summit	-8.55194	122.78088	-8.51392	122.78708	0.75
Manam	Descending	Mar 2017 – Jun 2024	Southeast flank	-4.088565826	145.0453339	-4.11133	145.056353	0.75
Manam	Descending	Mar 2017 – Jun 2024	Lower northeast flank	-4.05671	145.06796	-4.11133	145.056353	0.75
Manam	Descending	Mar 2017 – Jun 2024	Upper northeast flank	-4.05960989	145.054718	-4.11133	145.056353	0.75
Nila	Descending	Mar 2017 – Jul 2024	Southeast flank	-6.75081	129.51922	-6.7195	129.51361	0.6
Ruang	Descending	Jan 2017 – Apr 2024	Summit / crater rim	2.30283308	125.3655701	2.28774	125.36388	0.6
Ruang	Descending	Apr 2024 – Jul 2024	Northeast flank	2.310232878	125.3722687	2.28774	125.36388	0.75
Sangeang Api	Descending	May 2020 – Aug 2024	Eastern valley	-8.20308876	119.0783691	-8.25227	119.0652	0.75
Serua	Descending	Mar 2017 – Aug 2024	Summit	-6.312558651	130.0169983	-6.3135	130.01654	0.6
Sirung	Ascending	Jan 2017 – Nov 2024	Northwest caldera rim	-8.49539	124.1243	-8.48446	124.1221	0.75
Sirung	Descending	Jan 2017 – Nov 2024	Southern caldera rim	-8.50441	124.13186	-8.48446	124.1221	0.75
Ulawun	Ascending	Mar 2016 – Aug 2024	Southwest flank	-5.05665	151.3269	-5.07902	151.41434	0.6	Intervals A-C
Ulawun	Descending	Jan 2017 – Aug 2024	Southwest flank	-5.05369	151.32849	-5.07902	151.41434	0.6	Intervals A-C
Wetar	Descending	Jan 2017 – Aug 2024	Northeast island	-6.637137413	126.6626358	-6.63812	126.65715	0.6
